# Supplementary material for: Studies on the Interaction of Poly(phenylene methylene) with Silver(I) and Hexacarbonylchromium(0)
Source: Polymers (Basel). 2022 Aug 25;14(17):3465. doi: 10.3390/polym14173465 (PMC9460465; doi:10.3390/polym14173465)
Supplement: Supplementary file 1 [file polymers-14-03465-s001.zip]

Archive with 1 entries (1 files):
- polymers-1863421-SI.pdf
